# Supplementary material for: Coccolithophore community response along a natural CO2 gradient off Methana (SW Saronikos Gulf, Greece, NE Mediterranean)
Source: PLoS One. 2018 Jul 2;13(7):e0200012. doi: 10.1371/journal.pone.0200012 (PMC6028119; doi:10.1371/journal.pone.0200012)
Supplement: S1 Appendix — (XLSX) [file pone.0200012.s001.xlsx]

## Sheet: Φύλλο1
S1 Appendix: Coccolithophore absolute abundances (10 3 cells l-1) and relative abundances (%) at the investigated samples
date	September 2011					September 2016																																									March 2017
station	P1		P2			P1		P1		P2		P2		P3		P3		P3		P3		P3		P4		P4		P4		P4		P4		P5		P5		R1		R1		F1		L5			P1		P1
water depth(m)	5		5			2		5		2		5		2		10		20		40		60		2		10		20		40		60		2		5		2		5		2		3			0		2
	10 3 cells l-1	%	10 3 cells l-1	%		10 3 cells l-1	%	10 3 cells l-1	%	10 3 cells l-1	%	10 3 cells l-1	%	10 3 cells l-1	%	10 3 cells l-1	%	10 3 cells l-1	%	10 3 cells l-1	%	10 3 cells l-1	%	10 3 cells l-1	%	10 3 cells l-1	%	10 3 cells l-1	%	10 3 cells l-1	%	10 3 cells l-1	%	10 3 cells l-1	%	10 3 cells l-1	%	10 3 cells l-1	%	10 3 cells l-1	%	10 3 cells l-1	%	10 3 cells l-1	%		10 3 cells l-1	%	10 3 cells l-1
E huxleyi						0.568435	1.44928			0.606102	2.43902			0.606102	3.33333					4.20221	11.8644	0.4971	2.5641	3.14809	15.625	1.18368	8.33333			2.17542	8.51064	0.675255	2.94118	1.16585	3.7037	1.24214	4.08163			1.16047	6.06061	5.67367	10.5882	3.61484	17.1429		3.97823	57.8947	4.52048
Anthosphaera fragaria	1.83155	7.5				3.97905	10.1449	5.74567	23.6842	4.84882	19.5122	1.28661	5.71429	4.24272	23.3333	4.70154	15.9091	6.02874	19.1489	1.80095	5.08475			2.51847	12.5	3.55105	25	1.80742	15.7895	2.71927	10.6383	0.675255	2.94118	6.99511	22.2222	4.34748	14.2857	1.23452	6.89655	0.580236	3.0303	8.19529	15.2941	0.602473	2.85714
Anthosphaera sp	1.22	5										0.643306	2.85714
Acanthoica quattrospina												0.643306	2.85714																	0.543854	2.12766							0.617258	3.44828			1.89122	3.52941
Acanthoica acanthifera																				0.600316	1.69492	0.4971	2.5641					0.602473	5.26316
Acanthoica acanthifera HOL																0.671649	2.27273									0.591841	4.16667
Acanthoica quattrospina HOL						0.568435	1.44928	0.638407	2.63158									0.66986	2.12766															0.582926	1.85185	0.621068	2.04082
Alisphaera gaudi								1.27681	5.26316	1.2122	4.87805					1.3433	4.54545	0.66986	2.12766					1.25924	6.25			0.602473	5.26316	0.543854	2.12766					0.621068	2.04082			0.580236	3.0303	0.630407	1.17647
Alisphaera capulata												0.643306	2.85714															0.602473	5.26316
Algirosplaera robusta																						1.9884	10.2564									3.37628	14.7059
Calcidiscus leptoporus HOL												0.643306	2.85714							2.40126	6.77966									0.543854	2.12766													0.602473	2.85714
Calicasphaera blockii	0.61	2.5																																				0.617258	3.44828	1.16047	6.06061
Calicasphaera concava																																				0.621068	2.04082
Cal. Papillifera
Canistrolithus						0.568435	1.44928	0	0	0.606102	2.43902							0.66986	2.12766																							0.630407	1.17647
Calciosolenia brasiliensis												0.643306	2.85714							0.600316	1.69492	3.4797	17.9487	0.629618	3.125	0.591841	4.16667			0.543854	2.12766	6.0773	26.4706									1.26081	2.35294	1.20495	5.71429
Calciosolenia murrayi																0.671649	2.27273
Calyptrolithina divergens																		0.66986	2.12766									0.602473	5.26316									0.617258	3.44828			1.89122	3.52941
Calaciopappus rigidus												0.643306	2.85714									0.9942	5.12821			0.591841	4.16667					0.675255	2.94118					1.85177	10.3448			8.8257	16.4706	2.40989	11.4286
Coronosphaera mediterranea												0.643306	2.85714											0.629618	3.125											0.621068	2.04082
Cor.med.hellenica	1.22	5						0.638407	2.63158							0.671649	2.27273																	1.16585	3.7037	1.24214	4.08163
Cor.med HOL westweinii										0.606102	2.43902															0.591841	4.16667
Coronosphaera binodata																				0.600316	1.69492															0.621068	2.04082
Corisphaera gracilis												0.643306	2.85714																									0.617258	3.44828			1.26081	2.35294
Corisphaera strigilis										0.606102	2.43902																															1.89122	3.52941
Coccolithophore sp										0.606102	2.43902																							0.582926	1.85185
Cyrtosphara aculeata																				0.600316	1.69492													1.16585	3.7037	0.621068	2.04082	0.617258	3.44828			0.630407	1.17647	0.602473	2.85714
Cyrtosphaera lecaliae																								0.629618	3.125													1.23452	6.89655
Flor profunda
Gephyrocapsa																				0.600316	1.69492																												0.645783
Geph. mullerae
Helladosphaera cornifera														0.606102	3.33333	0.671649	2.27273																			1.24214	4.08163			1.74071	9.09091
Helicosphaera
Helicosphaera carteri HOL						0.568435	1.44928			1.81831	7.31707			0.606102	3.33333			0.66986	2.12766
Homozygosphaera arethusae						3.41061	8.69565	1.27681	5.26316	1.2122	4.87805					1.3433	4.54545	0.66986	2.12766	2.40126	6.77966			0.629618	3.125			0.602473	5.26316	2.17542	8.51064			3.49755	11.1111			0.617258	3.44828			1.89122	3.52941	1.80742	8.57143
Homozygosphaera spinoza																																										0.630407	1.17647
Homozygosphaera vercelii																																										0.630407	1.17647
Homozygosphaera triarcha								0.638407	2.63158
Holoc. sphaeroidea	3.66	15	0.56	11.11		0.568435	1.44928			0.606102	2.43902																																	0.602473	2.85714
Holococcolithophore sp								0.638407	2.63158	0.606102	2.43902	0.643306	2.85714																															0.602473	2.85714
Ophiaster hydroideus												1.28661	5.71429	0.606102	3.33333					0.600316	1.69492	9.4449	48.7179	0.629618	3.125			1.20495	10.5263	1.63156	6.38298	4.05153	17.6471							1.16047	6.06061	1.26081	2.35294
Palusphaera vandelii						0.568435	1.44928			1.2122	4.87805					1.3433	4.54545			0.600316	1.69492					0.591841	4.16667	1.20495	10.5263	0.543854	2.12766	0.675255	2.94118
Picarola margalefii																																0.675255	2.94118
Pontosph. syracusana
Poricalyptra itselii								1.27681	5.26316			0.643306	2.85714			0.671649	2.27273							0.629618	3.125											0.621068	2.04082
Poricalyptra gaarderiae																														0.543854	2.12766	0.675255	2.94118					0.617258	3.44828
Rhabdosphaera clavigera	3.66	15	1.11	22.22		1.71	4.35			0.606102	2.43902	1.28661	5.71429	0.606102	3.33333	0.671649	2.27273	0.66986	2.12766	1.80095	5.08475					0.591841	4.16667	0.602473	5.26316	0.543854	2.12766	0.675255	2.94118	1.74878	5.55556	1.8632	6.12245	1.23452	6.89655	0.580236	3.0303	1.26081	2.35294
Rhabdosphaera xiphos										0.606102	2.43902																					0.675255	2.94118
Syracosphaera pulchra	0.61	2.5	1.67	33.33		1.13687	2.89855									0.671649	2.27273																	1.16585	3.7037	1.8632	6.12245					1.89122	3.52941
Sphaerocalyptra adenensis																		0.66986	2.12766
Sphaerocalyptra sp						0.57	1.44928											1.33972	4.25532									1.20495	10.5263															0.602473	2.85714
Sphaerocalyptra sp2						0.568435	1.44928	0.638407	2.63158							0.671649	2.27273							0.629618	3.125															0.580236	3.0303
Sphaerocalyptra sp3																																								0.580236	3.0303
Sphaerocalyptra quadridentata	8.55	35				16.4846	42.029	10.2145	42.1053	5.45492	21.9512	9.64958	42.8571	9.69764	53.3333	10.7464	36.3636	16.0766	51.0638					6.29618	31.25	4.14289	29.1667			1.08771	4.25532	2.02577	8.82353	11.0756	35.1852	9.31602	30.6122	6.78983	37.931	8.12331	42.4242	6.30407	11.7647	6.6272	31.4286
Syracosphaera ossa			1.66946	33.3333		2.84218	7.24638													1.80095	5.08475																			1.16047	6.06061	0.630407	1.17647
Syracosphaera ampliora																				0.600316	1.69492
Syracosphaera amoena HOL												0.643306	2.85714			0.671649	2.27273			1.20063	3.38983	0.4971	2.5641					0.602473	5.26316	0.543854	2.12766					1.8632	6.12245							1.20495	5.71429
Syracosphaera amoena						0.568435	1.44928													1.80095	5.08475	0.4971	2.5641
Syracosphaera rotula																										0.591841	4.16667			1.08771	4.25532
Syracosphaera nodosa	0.61	2.5																0.66986	2.12766	8.40443	23.7288	0.4971	2.5641							2.71927	10.6383	0.675255	2.94118	0.582926	1.85185							0.630407	1.17647						0.322892
Syracosphaera dentata																																										0.630407	1.17647
Syracosphaera noroitica																														0.543854	2.12766
Syracosphaera prolongata																														0.543854	2.12766
Syracosphaera histrica																				0.600316	1.69492					0.591841	4.16667			0.543854	2.12766											0.630407	1.17647				0.361657	5.26316
Syracosphaera anthos HOL																				0.600316	1.69492
Syracosphaera sp type G																														0.543854	2.12766
Syracosphaera sp type A																														0.543854	2.12766
Syracolithus dalmaticus						1.13687	2.89855									1.3433	4.54545											0.602473	5.26316															0.602473	2.85714
Syracosphaera pirus														0.606102	3.33333																	0.675255	2.94118
Syracosphaera molischii	0.61	2.5				0.568435	1.44928			1.81831	7.31707			0.606102	3.33333	0.671649	2.27273			1.20063	3.38983	0.9942	5.12821	0.629618	3.125					1.63156	6.38298	0.675255	2.94118	1.16585	3.7037	1.24214	4.08163	0.617258	3.44828	1.16047	6.06061	3.78244	7.05882				2.5316	36.8421	0.968675
Syracosphaera nana																				1.20063	3.38983			0.629618	3.125					3.26312	12.766									0.580236	3.0303	0.630407	1.17647
Syracosphaera haldalii						0.568435	1.44928	1.27681	5.26316	1.2122	4.87805	1.28661	5.71429			1.3433	4.54545							0.629618	3.125	0.591841	4.16667							0.582926	1.85185	1.24214	4.08163	0.617258	3.44828
Syracolithus ponticuliferus	1.22	5				1.13687	2.89855
Syracosphaera protrudens						1.13687	2.89855					0.643306	2.85714											0.629618	3.125
Syr. Pulchra oblonga										0.606102	2.43902					0.671649	2.27273	2.00958	6.38298	1.20063	3.38983							1.20495	10.5263							0.621068	2.04082
Syracosphaera dilatata
Syracosphaera corolla
Syracosphaera sp
Syracosphaera banockii	0.61	2.5
	24.4115		5.00946
[truncated: 37 more columns]
