# Supplementary material for: Coccolithophore community response along a natural CO2 gradient off Methana (SW Saronikos Gulf, Greece, NE Mediterranean)
Source: PLoS One. 2018 Jul 2;13(7):e0200012. doi: 10.1371/journal.pone.0200012 (PMC6028119; doi:10.1371/journal.pone.0200012)
Supplement: S2 Appendix — (XLSX) [file pone.0200012.s002.xlsx]

## Sheet: Φύλλο1
S2 Appendix: Coccolithophore species identified in this study
Heterococcolithophores
Acanthoica acanthifera Lohmann 1912 ex Lohmann 1913
Acanthoica quattrospina Lohmann 1903
Algirosphaera robusta (Lohmann 1902) Norris 1984
Alisphaera capulata Heimdal in Heimdal & Gaarder, 1981
Alisphaera gaudii Kleijne et al. 2002
Calciopappus rigidus Heimdal in Heimdal & Gaarder, 1981
Calciosolenia brasiliensis (Lohmann 1919) Young in Young et al. 2003
Calciosolenia murrayi Gran 1912
Canistrolithus sp. 1 POL (= “Polycrater galapagensis with nodes”, i.e. Cros and Fortuño, 2002)
Cyrtosphaera aculeata (Kamptner 1941) Kleijne 1992
Cyrtosphaera lecaliae Kleijne 1992
Emiliania huxleyi (Lohmann 1902) Hay and Mohler in Hay et al. 1967 var. huxleyi
Florisphaera profunda Okada and Honjo 1973
Gephyrocapsa muellerae Bréhéret, 1978
Gephyrocapsa oceanica Kamptner 1943
Ophiaster hydroideus (Lohmann 1903) Lohmann 1913; emend. Manton and Oates 1983
Palusphaera vandelii Lecal 1966; emend. Norris 1984
Pontosphaera syracusana Lohmann 1902
Rhabdosphaera clavigera Murray and Blackman 1898
Rhabdosphaera xiphos (Deflandre and Fert 1954) Norris 1984
Picarola margalefii Cros & Estrada, 2004
Syracosphaera amoena Kamptner 1937
Syracosphaera ampliora Okada and McIntyre 1977
Syracosphaera corolla Lecal 1966
Syracosphaera dilatata Jordan et al., 1993
Syracosphaera halldalii Gaarder in Gaarder and Hasle 1971 ex Jordan and Green 1994
Syracosphaera histrica Kamptner 1941
Syracosphaera mediterranea Lohmann 1902
Syracosphaera mediterranea Lohmann 1902 HET binodata type
Syracosphaera molischii Schiller 1925
Syracosphaera nana (Kamptner 1941) Okada and McIntyre 1977
Syracosphaera nodosa Kamptner 1941
Syracosphaera noroitica Knappertsbusch, 1993
Syracosphaera ossa (Lecal 1966b) Loeblich and Tappan 1968
Syracosphaera prolongata Gran 1912 ex Lohmann 1913
Syracosphaera protrudens Okada and McIntyre 1977
Syracosphaera pulchra Lohmann 1902
Syracosphaera rotula Okada and McIntyre 1977
Syracosphaera sp. A Winter et al., 1979
Holococcolithophores
Acanthoica acanthifera Lohmann 1912 ex Lohmann 1913 HOL
Acanthoica quattrospina Lohmann, 1903 HOL
Algirosphaera robusta (Lohmann 1902) Norris 1984 HOL (“Sphaerocalyptra quadridentata”)
Calcidiscus leptoporus (Murray and Blackman 1898) Loeblich and Tappan 1978 HOL ("Crystallolithus rigidus")
Calicasphaera blokii Kleijne, 1991
Calicasphaera concava Kleijne 1991
Calyptrolithina divergens (Halldal and Markali 1955) Heimdal 1982
Corisphaera gracilis Kamptner 1937
Corisphaera strigilis Gaarder 1962
Helicosphaera carteri (Wallich 1877) Kamptner 1954 HOL perforate (“Syracolithus confusus”)
Helicosphaera carteri (Wallich 1877) Kamptner 1954 HOL solid (“Syracolithus catilliferus”)
Helladosphaera cornifera (Schiller 1913) Kamptner 1937
Holococcolithophora adenensis (Kleijne, 1991) Triantaphyllou and Dimiza in Dimiza et al. 2008
Holococcolithophora dentata (Kleijne 1991) Jordan et al. 2004
Holococcolithophora sphaeroidea (Schiller 1913) Jordan et al. 2004
Homozygosphaera spinosa (Kamptner 1941) Deflandre 1952
Homozygosphaera triarcha Halldal and Markali 1955
Homozygosphaera vercelli Borsetti and Cati 1979
Poricalyptra gaarderae (Borsetti and Cati 1976) Kleijne 1991
Poricalyptra isselii (Borsetti and Cati 1976) Kleijne 1991
Sphaerocalyptra adenensis Kleijne, 1991
Sphaerocalyptra sp. 2 Cros & Fortuño, 2002
Sphaerocalyptra sp. 3 Cros & Fortuño, 2002
Syracolithus dalmaticus (Kamptner 1927) Loeblich and Tappan 1966
Syracolithus ponticuliferus (Kamptner 1941) Kleijne & Jordan 1990
Syracosphaera amoena Kamptner 1937 HOL bridged (“Corisphaera sp. A”)
Syracosphaera anthos (Lohmann 1912) Janin 1987 HOL (“Periphyllophora mirabilis”)
Syracosphaera arethusae (Kamptner 1941) Triantaphyllou et al. 2015 HOL (“Homozygosphaera arethusae”)
Syracosphaera histrica Kamptner 1941 HOL (“Calyptrolithophora papillifera”)
Syracosphaera mediterranea Lohmann 1902 HOL hellenica type (“Zygosphaera hellenica”)
Syracosphaera mediterranea Lohmann 1902 HOL wettsteinii type (“Calyptrolithina wettsteinii”)
Syracosphaera molischii Schiller 1925 HOL (“Anthosphaera fragaria”)
Syracosphaera pulchra Lohmann 1902 HOL oblonga type (“Calyptrosphaera oblonga”)
Syracosphaera pulchra Lohmann 1902 HOL pirus type (“Daktylethra pirus”)
